# Supplementary material for: Mismatch between femur and tibia coronal alignment in the knee joint: classification of five lower limb types according to femoral and tibial mechanical alignment
Source: BMC Musculoskelet Disord. 2018 Nov 24;19:411. doi: 10.1186/s12891-018-2335-9 (PMC6260902; doi:10.1186/s12891-018-2335-9)
Supplement: Supplementary file 1 — Raw data. (XLSX 22 kb) [file 12891_2018_2335_MOESM1_ESM.xlsx]

## Sheet: Raw data
	Sex	Age	HKA	LDFA	MPTA	MA-AA	Knee alignment
002314161J	F	25	1.6	90.8	87.1	3.3	3.6
001178905C	F	20	1.1	90.6	90	4.2	3.7
001805342E	M	67	2	90	87.8	4.8	3.7
000877019C	F	40	0.6	89.8	88.7	4.4	2.6
002143258G	M	24	0.4	89.7	88.7	4.1	2.2
002360502J	M	22	-1.4	89.7	89.9	3.7	4.5
001491852G	F	32	-0.3	89.7	89.3	4.4	4.7
002268970J	M	57	2.3	89.5	86.9	4.2	2.3
002338359H	M	23	-0.9	89.5	89.5	3.7	5.1
000721664A	M	23	0.3	89.3	87.9	3.2	1.9
002375545F	F	38	1.5	89.2	88	3.5	3.1
001123930I	F	46	0.7	89.1	87.4	4.9	4.4
002229401F	M	23	0.1	89	87	5.4	6.5
000795175J	F	45	1.6	89	87.3	4.9	2.6
002376186G	F	51	2.2	88.8	87.1	5.1	3.4
002149971I	F	70	-0.8	88.8	89.6	5.4	5.7
002301717G	M	22	-0.8	88.5	88.4	4.5	4.2
000770265A	M	22	0.7	88.4	87.1	3.4	2.5
001954879J	F	58	1.6	88.4	87.3	6.9	4.5
000632972C	F	45	0.2	88.2	88.7	4.9	5.1
002387795E	F	41	-0.4	88.2	88.7	3.8	3.8
1848850B	M	20	1.7	88.1	86.9	4.9	4.6
002253418F	M	61	1.5	88.1	87.6	3.7	3.7
001609561H	M	24	0.5	88.1	87.4	4.3	3.9
002175025E	F	60	1.6	87.8	88.2	6.5	5.8
002335517B	F	24	-0.2	87.8	88	4.1	4.9
001283435E	F	21	-2.6	87.8	89.5	2.4	3.9
000318443I	M	67	0.6	87.6	87	6.8	5.9
002326326F	M	20	-1.3	87.4	88.5	3.2	4.9
000439874H	F	57	0.8	87.4	87.1	4.1	3.3
002411675E	F	21	0.4	87.4	87	3	5
001561881C	F	24	0	87.3	87.5	0.9	1.8
000465436I	F	41	2	89.2	86.3	4.1	2.6
002249954D	F	34	1.4	87.2	87.5	4.8	3.4
002400779C	F	35	-2.4	87.2	88.3	3.5	2.1
002404282I	M	22	-1.6	86.9	88.4	3.7	5.9
002218964G	F	46	2.7	90	86.2	5.4	2.8
001478198H	M	22	2.9	89.8	86.4	5.7	4.7
002232028B	F	24	2.9	89.8	85.2	2.8	0.1
002084896I	F	33	2.1	89.8	86	5.4	4
001227104E	F	62	2.8	89.6	85.3	6	3.3
002398335J	F	42	1.1	89.2	86.8	4.7	3.7
001194284A	M	66	2.5	88.8	85.7	5.9	3.4
002355822H	M	22	1.8	88.8	86.6	4.6	4.8
002101879B	M	24	1.5	88.4	85.4	4.9	4
001491831B	F	41	2	88.2	85.2	5.7	5.6
002271294D	F	31	1.3	88.1	86.2	3.1	2.3
002350384G	M	64	2.1	88	84.5	7.5	5.7
000708797A	F	58	1.5	88	86.7	5.9	5.1
002268222A	M	62	2.8	87.8	84.8	5.1	3.2
001082644F	M	23	2.7	87.8	84.6	4.2	2.5
002412733B	M	55	1.5	87.8	86.3	5	3.1
002254689A	F	47	1.6	87.8	86.2	5.4	4.7
002394047I	M	24	-0.2	87.6	86.9	3.3	4.4
002271134I	M	24	-0.3	87.6	86.7	4.3	4.2
000078409I	F	68	0.7	87.6	86.4	6.4	6.6
002271134I	M	24	-0.4	87.5	86.5	4.5	4.4
001213864G	F	33	1.2	87.5	85.9	3.1	2.1
002352015C	M	21	1.1	87.4	84.8	2	2.5
002363037H	M	22	-0.2	87.4	86	3.7	4.3
000233564A	F	66	-0.2	87.4	86.6	5.1	5.3
000398550A	F	52	2.6	87.3	84.7	6.2	4.6
002280343G	F	40	1.5	87.3	85.5	4.6	3.1
001985949F	M	23	2.8	87.2	83.9	5	3.3
002152337F	M	21	2.6	87.2	83.4	3.7	2.7
002317521F	M	22	2.2	87.1	85.2	5.2	4.3
001832744B	F	70	1.4	87.1	84.1	4.2	3.8
002399131D	M	23	1.9	87	84	3.2	3.3
000106483B	F	45	0.6	87	85.1	4.6	4.7
002160704F	M	21	-1.3	86.7	87.6	4.7	6.2
002319404J	F	43	-1.7	86.7	87.8	4.1	5.6
000151932A	F	58	-2.4	86.7	89.5	5.9	7.4
000755263I	M	21	-1.3	86.4	87.2	4.1	6
001189131J	F	23	-2	85.6	87.5	3.5	6.3
002333837G	F	60	-1	85.5	87.1	4.8	6.2
002181854C	M	21	-2.6	85.4	87.9	3.5	8.1
000380528F	M	66	-2.8	85.1	88.2	3.8	6.9
000910273C	M	23	-2.8	84.9	88.3	3.6	5.7
000647052G	F	54	-2.3	84.7	87.7	4.2	7.9
002192354G	F	27	2.9	86.9	84.9	4.7	2.4
002100733A	F	25	0.6	86.9	86.5	5.7	4.3
001882725D	F	69	0.2	86.9	86	5.7	7
002359686D	M	22	0.5	86.8	85.4	4.6	5.4
002165794D	M	66	1	86.7	85.9	3.7	3.5
001996261J	F	27	0.4	86.7	85.5	4.5	5.1
002367741A	F	59	0.1	86.7	85	6.3	6
001406225A	M	22	-0.8	86.6	86.1	4.9	7.7
002266748H	F	60	0.8	86.5	85.3	5.4	6.5
000532923H	M	26	-0.6	86.4	86	2.3	2.7
001966272H	M	21	0.2	86.2	85.7	6.4	5
001076606A	M	23	-0.3	86.1	84.7	4.9	6.6
002259276D	M	23	-1.2	86.1	86.9	2.7	4.3
001333675J	F	35	-0.6	86.1	84.7	2.3	4.1
000855465C	F	29	-0.5	85.9	86.2	2.9	3.1
001185625A	F	47	-0.6	85.9	85.2	5.8	6.9
002411353J	M	21	0	85.8	85.3	4	5
001795925A	M	22	0.4	85.7	85.8	4.5	2.9
000107932J	F	65	2.2	85.7	82.9	3.5	2.1
002236442H	M	24	0.9	85.6	83.9	5.4	5.6
002395611I	F	42	-1.3	85.6	86.7	3.7	4.6
001046380G	F	27	2.1	85.5	82.3	3.3	2.4
001635598J	M	59	1.4	85.4	86.1	4.7	3.4
000230987H	F	54	2.1	85.4	82.5	5.6	4.8
000946151C	M	21	-1.6	85.2	86.9	3.1	5.3
000447311E	F	61	0.4	85.2	85.6	5.2	5.7
001265475A	F	23	-0.8	85.1	85.4	4.2	5.3
002312464D	M	20	0.3	85	84.3	4.6	4
001034623D	F	45	1.4	85	82.9	4.4	4
002259178C	M	63	-0.5	84.9	86.3	6	7.2
001217431B	M	20	-0.7	84.9	84.2	3.4	4.1
000363867D	F	68	-2.2	84.8	86.6	4.6	7
001055790B	M	24	-1.5	84.7	85.1	3.4	6.7
002186665J	M	27	-1.3	84.6	85.4	4.5	6.3
000963083F	F	51	0.7	84.6	85.3	4.6	4.8
000916499C	M	21	0	84.4	84.2	2.3	2.7
002298246D	M	21	-2.8	84.4	86.4	4.2	6.9
002115115F	M	22	-1.3	84.2	84.1	1.5	4.2
002010645A	F	21	0.3	84.2	83.9	3.8	4.9
002268368H	M	22	-1.1	84	83.9	2.8	5.3
002108731A	F	36	-2.9	83.9	86.3	2.8	5
002356104I	F	25	-1.4	83.7	85.8	4.4	6.8
002116483A	F	61	-1.1	83.6	84.4	4.3	6
002305715A	F	26	-1.8	83.4	85.4	4	6
002358536G	F	66	0.7	83.3	84.7	5.5	4.5
000413536I	F	61	-2.2	83.2	86.3	3.9	6.8
002233644D	M	20	-2.3	83.1	85.5	3.2	6.5
001832520H	M	20	-3	83.1	86.5	3	5.5
000986043J	M	68	-0.1	82.8	83	6.6	6.7
002208429D	M	25	0.9	82.4	82.9	4.1	4.4
001121629I	F	30	-2.9	82	84.2	2.8	7
000114350G	F	63	-2.1	81	83	4.1	6.8
001976603B	M	21	3.3	89.9	86	4.6	1.4
000714201A	F	63	4.6	89.9	85.6	8.42	4
000894001A	M	61	6.4	89.6	82.4	6.8	2.1
002307010C	F	66	7.2	89.6	82.8	7.8	0.8
002400712D	F	68	4	89.6	83.8	5.3	0.4
000467046G	F	64	3.2	89.6	86.3	7.6	4.7
002245972J	M	25	4.7	89.2	83.9	3.9	0.6
000987269J	M	53	3.2	89	86.4	4.9	2.1
000757357B	F	68	3.9	89	85.4	6.5	2.9
000555798C	M	59	5.8	88.9	83	6.7	1.2
002300006I	M	24	4.3	88.8	84.3	3.6	0.3
002238595B	M	69	4.2	88.8	84.4	6.3	2.3
002080791E	M	58	3.6	88.8	83.9	5.2	2.3
002410523F	F	23	3.6	88.8	85.4	3.4	0.5
000195481A	M	54	5	88.7	83.4	5.8	2.2
001339158H	F	22	3.4	88.7	84.9	3.9	3.3
000538850B	M	67	4.9	88.6	83.3	6.1	2.2
002323672I	F	66	3.3	88.6	85.4	8.5	6.5
002372131F	F	54	3.1	88.6	85.6	6.5	4.2
002333118C	M	67	3	88.5	85.2	7.3	5
002185735C	M	21	3.9	88.3	83.9	6.1	4.7
001725050J	M	67	3.6	88.2	82.9	7.3	6
002345378D	M	27	3.2	88.1	83	4.7	1.8
000641024I	F	70	6.5	88	81.6	6.9	2.1
001146169B	F	67	5.7	88	82.3	7.3	3
001843598I	M	71	5.8	87.8	83.1	4.8	-0.4
000229980B	M	55	3.4	87.8	83.5	5.9	2.7
002274973B	M	56	5.2	87.6	83.6	7.7	2.4
001385458F	M	22	4.6	87.6	83.4	4.5	2.5
002359689G	M	24	5.2	87.5	82.6	4.2	0.4
002407025F	F	59	3.3	87.5	83	5.3	1.1
002061166J	M	57	4.5	87.4	82.7	4.6	1.5
002388530F	F	51	3.1	87.4	83.5	5.7	3.2
001711853F	M	25	3.1	87	84.2	2.3	0.7
000819935H	M	60	5.6	86.9	81.3	4.8	1
002137584I	M	21	3.2	86.5	83.1	2.4	0.8
002397071A	M	22	6.1	86.4	79.9	3.6	-0.5
001852616E	F	34	3.6	86.3	81.9	2.8	0.5
002401200I	M	23	3.4	86.1	81.6	3.1	1.2
002352014B	M	23	3.2	85.8	81.3	5.6	4.3
002300449B	M	23	3.1	85.4	83.6	5.5	4.6
001211003B	F	69	5.2	85.3	81.4	5.6	1.9
002180613D	M	24	3.5	83.8	80.4	4.5	1.5
001641316E	F	32	3.4	92.1	88.2	3.2	-0.4
002143240G	M	71	3	91	88.1	5.4	3.9
002257612B	M	22	4	90.2	87.5	5.1	3.5
001397269F	F	62	12.1	96.1	83.9	13	2
001618773I	M	51	8.5	93.3	85	6.3	2.5
000370472B	F	67	7.1	92.6	85.2	8.8	3.3
002310345J	F	69	5.2	92.3	86.7	8.7	3.7
001835738F	M	58	4.4	92.1	86.4	6.6	2.6
001628515H	M	65	6	91.3	82.7	6.3	1.9
001539407H	M	55	3.9	91.1	86.8	5.3	1.4
000807524J	M	64	6.9	91	83.5	5	-0.6
001834257J	F	63	8.3	91	83.7	7	0.4
001926201C	F	65	3.7	91	86.4	6	3.5
002304335I	M	21	4.4	90.9	85.9	3.2	0.1
002402248I	M	22	9.4	90.6	80	5.5	-1.5
002373061C	M	54	4.7	90.6	84.8	5.1	3
001040521H	M	21	3.5	90.6	86	4.9	3.7
002170264H	M	23	4.2	90.5	84.8	6.1	3
001006736E	M	71	6	90.3	83.1	5.8	1.4
000478907F	F	42	4.2	90.2	84.6	4.2	1.3
001519640E	M	64	4.9	90.1	85.1	4.4	-0.2
000029689J	F	65	-3.2	82.6	85.3	4.5	7.5
002238009C	M	25	-4.1	82.3	85.9	3.2	7.7
000629762H	F	30	-5.5	81.9	86.3	1.4	6.6
002332612H	M	23	-3.4	83.2	86.7	0.7	3.5
001707981B	F	32	-3.2	83.5	86.8	3.9	6.3
001933026I	M	25	-5	81.9	87.8	5.1	11.4
002247551A	M	67	-3.8	85.3	88.6	6.4	10.7
002064351A	M	26	-3.3	85.8	88.7	2.1	5
001134429J	F	24	-3.2	86.1	88.8	3.9	6
001792417D	F	67	-3.5	85.4	89.1	5.1	7.6
000534243I	M	23	-5	84.4	89.4	2.5	5.6
002105926H	F	51	-3.9	85.8	89.4	3.9	8.5
002418831G	F	46	-4.7	85.7	89.6	4.8	9.4
001752210A	M	51	-4.2	87	89.7	6.1	8.9
000612474J	F	49	-3.6	86.1	89.7	5.2	7.3
001300046J	F	64	-4.8	84.2	90.5	5.5	10.4
002193146E	F	66	-6.4	85.2	90.6	5	11.1
001465889A	M	22	-4.3	85.1	90.8	1.6	4.3
001915951E	F	61	-5.5	86.5	93.2	5.4	10.2
